# Supplementary material for: Role of Copper and Zinc Ions in the Hydrolytic Degradation of Neurodegeneration-Related Peptides
Source: Molecules. 2025 Jan 17;30(2):363. doi: 10.3390/molecules30020363 (PMC11767661; doi:10.3390/molecules30020363)
Supplement: Supplementary file 1 [file molecules-30-00363-s001.zip]

Archive with 1 entries (1 files):
- molecules-3416419-supplementary.pdf
